# Supplementary material for: Knockout of cyclin-dependent kinases 8 and 19 leads to depletion of cyclin C and suppresses spermatogenesis and male fertility in mice
Source: eLife. 2025 Apr 2;13:RP96465. doi: 10.7554/eLife.96465 (PMC11964450; doi:10.7554/eLife.96465)
Supplement: Figure 1—source data 1. [file elife-96465-fig1-data1.zip]

Archive with 2 entries (1 files):
- Figure 1 - source data 1. PDF file containing original western blots for Figure 1B, indicating the relevant bands and treatments/
- Figure 1 - source data 1. PDF file containing original western blots for Figure 1B, indicating the relevant bands and treatments/Figure 1 - source data 1.pdf
