# Supplementary material for: Knockout of cyclin-dependent kinases 8 and 19 leads to depletion of cyclin C and suppresses spermatogenesis and male fertility in mice
Source: eLife. 2025 Apr 2;13:RP96465. doi: 10.7554/eLife.96465 (PMC11964450; doi:10.7554/eLife.96465)
Supplement: Figure 1—source data 2. [file elife-96465-fig1-data2.zip]

Archive with 4 entries (3 files):
- Figure 1 - source data 2. Original files for western blot analysis displayed in Figure 1B/
- Figure 1 - source data 2. Original files for western blot analysis displayed in Figure 1B/b-Actin.tif
- Figure 1 - source data 2. Original files for western blot analysis displayed in Figure 1B/CDK8.tif
- Figure 1 - source data 2. Original files for western blot analysis displayed in Figure 1B/CDK8_b-actin (Memranes).tif
