# Supplementary material for: Knockout of cyclin-dependent kinases 8 and 19 leads to depletion of cyclin C and suppresses spermatogenesis and male fertility in mice
Source: eLife. 2025 Apr 2;13:RP96465. doi: 10.7554/eLife.96465 (PMC11964450; doi:10.7554/eLife.96465)
Supplement: Figure 1—figure supplement 1—source data 2. [file elife-96465-fig1-figsupp1-data2.zip]

Archive with 6 entries (5 files):
- Figure 1-figure supplement 1-source data 2. Original files for gel analysis displayed in Sup.Fig 1B/
- Figure 1-figure supplement 1-source data 2. Original files for gel analysis displayed in Sup.Fig 1B/b-actin (membrane).tif
- Figure 1-figure supplement 1-source data 2. Original files for gel analysis displayed in Sup.Fig 1B/b-actin.tif
- Figure 1-figure supplement 1-source data 2. Original files for gel analysis displayed in Sup.Fig 1B/CDK8 + CCNC (membrane).tif
- Figure 1-figure supplement 1-source data 2. Original files for gel analysis displayed in Sup.Fig 1B/CDK8 + CCNC.tif
- Figure 1-figure supplement 1-source data 2. Original files for gel analysis displayed in Sup.Fig 1B/Fig1_suppl2B_original gel.tif
