# Supplementary material for: Knockout of cyclin-dependent kinases 8 and 19 leads to depletion of cyclin C and suppresses spermatogenesis and male fertility in mice
Source: eLife. 2025 Apr 2;13:RP96465. doi: 10.7554/eLife.96465 (PMC11964450; doi:10.7554/eLife.96465)
Supplement: Figure 7—source data 2. [file elife-96465-fig7-data2.zip]

Archive with 3 entries (2 files):
- Figure 7 - source data 2. Original files for western blot analysis displayed in Figure 7E/
- Figure 7 - source data 2. Original files for western blot analysis displayed in Figure 7E/b-actin.tif
- Figure 7 - source data 2. Original files for western blot analysis displayed in Figure 7E/CYP17A1.tif
